# Supplementary material for: Tropical marine sciences: Knowledge production in a web of path dependencies
Source: PLoS One. 2020 Feb 6;15(2):e0228613. doi: 10.1371/journal.pone.0228613 (PMC7004553; doi:10.1371/journal.pone.0228613)
Supplement: S1 Data — (CSV) [file pone.0228613.s001.csv]

from	to	weight	Domestic_only
Australia	Australia	3070	1
USA	USA	1988	1
Brazil	Brazil	1326	1
Germany	Germany	364	1
Mexico	Mexico	360	1
France	France	340	1
China	China	313	1
India	India	313	1
Philippines	Philippines	287	1
UK	UK	270	1
Singapore	Singapore	232	1
Indonesia	Indonesia	188	1
Kenya	Kenya	133	1
Malaysia	Malaysia	128	1
Costa Rica	Costa Rica	94	1
Italy	Italy	92	1
Vietnam	Vietnam	84	1
Taiwan	Taiwan	81	1
Sweden	Sweden	80	1
Bangladesh	Bangladesh	75	1
Panama	Panama	73	1
Spain	Spain	68	1
Canada	Canada	67	1
Cuba	Cuba	64	1
Peru	Peru	61	1
Japan	Japan	57	1
Colombia	Colombia	55	1
Thailand	Thailand	45	1
New Caledonia	New Caledonia	42	1
Belgium	Belgium	41	1
Netherlands	Netherlands	39	1
Madagascar	Madagascar	38	1
Tanzania	Tanzania	37	1
Venezuela	Venezuela	32	1
Hong Kong	Hong Kong	30	1
Saudi Arabia	Saudi Arabia	29	1
Nigeria	Nigeria	28	1
Portugal	Portugal	28	1
Ecuador	Ecuador	25	1
South Africa	South Africa	25	1
La Reunion	La Reunion	24	1
Russia	Russia	19	1
Saint Helena	Saint Helena	18	1
Egypt	Egypt	17	1
Oman	Oman	16	1
Qatar	Qatar	16	1
Sri Lanka	Sri Lanka	16	1
Kiribati	Kiribati	15	1
Mauritius	Mauritius	14	1
Barbados	Barbados	13	1
UAE	UAE	13	1
French Polynesia	French Polynesia	12	1
Iran	Iran	12	1
Israel	Israel	12	1
Anguilla	Anguilla	10	1
Ivory Coast	Ivory Coast	10	1
New Zealand	New Zealand	10	1
Bahrain	Bahrain	9	1
Jamaica	Jamaica	8	1
Solomon Islands	Solomon Islands	8	1
Netherlands Antilles	Netherlands Antilles	7	1
Nicaragua	Nicaragua	7	1
Switzerland	Switzerland	7	1
Norway	Norway	6	1
Bahamas	Bahamas	4	1
Guam	Guam	4	1
Puerto Rico	Puerto Rico	4	1
Seychelles	Seychelles	4	1
Trinidad and Tobago	Trinidad and Tobago	4	1
Vanuatu	Vanuatu	4	1
Yemen	Yemen	4	1
Argentina	Argentina	3	1
Belize	Belize	3	1
Brunei	Brunei	3	1
Ghana	Ghana	3	1
Maldives	Maldives	3	1
Namibia	Namibia	3	1
Pakistan	Pakistan	3	1
Palau	Palau	3	1
Papua New Guinea	Papua New Guinea	3	1
Benin	Benin	2	1
Fiji	Fiji	2	1
Mozambique	Mozambique	2	1
Bermuda	Bermuda	1	1
Cameroon	Cameroon	1	1
Chile	Chile	1	1
El Salvador	El Salvador	1	1
Finland	Finland	1	1
Grenada	Grenada	1	1
Jordan	Jordan	1	1
Micronesia	Micronesia	1	1
Senegal	Senegal	1	1
USA	Australia	426	0
Australia	USA	426	0
USA	UK	223	0
UK	USA	223	0
UK	Australia	215	0
Australia	UK	215	0
USA	Canada	157	0
Canada	USA	157	0
USA	Philippines	125	0
Philippines	USA	125	0
USA	Germany	115	0
Germany	USA	115	0
Mexico	France	106	0
France	Mexico	106	0
France	Australia	98	0
Australia	France	98	0
USA	Mexico	96	0
Mexico	USA	96	0
Malaysia	Australia	89	0
Australia	Malaysia	89	0
USA	France	83	0
France	USA	83	0
Indonesia	Australia	81	0
Australia	Indonesia	81	0
USA	Kiribati	78	0
Kiribati	USA	78	0
Fiji	Australia	76	0
Philippines	Australia	76	0
Australia	Fiji	76	0
Australia	Philippines	76	0
New Caledonia	France	71	0
France	New Caledonia	71	0
UK	Germany	68	0
Germany	UK	68	0
Philippines	Malaysia	67	0
USA	Panama	67	0
Malaysia	Philippines	67	0
Panama	USA	67	0
USA	Indonesia	65	0
Indonesia	USA	65	0
USA	Brazil	55	0
USA	Netherlands	55	0
Brazil	USA	55	0
Netherlands	USA	55	0
New Caledonia	Australia	54	0
Australia	New Caledonia	54	0
UK	Kenya	53	0
Kenya	UK	53	0
Belgium	Australia	52	0
Australia	Belgium	52	0
UK	Saint Helena	51	0
USA	South Africa	51	0
Saint Helena	UK	51	0
South Africa	USA	51	0
USA	Malaysia	50	0
Malaysia	USA	50	0
Canada	Australia	49	0
Australia	Canada	49	0
Spain	Brazil	44	0
UK	Malaysia	44	0
Brazil	Spain	44	0
Malaysia	UK	44	0
USA	Bahamas	43	0
Bahamas	USA	43	0
Singapore	Indonesia	42	0
Indonesia	Singapore	42	0
USA	Spain	40	0
Spain	USA	40	0
USA	Kenya	39	0
Kenya	USA	39	0
Sweden	Australia	38	0
Australia	Sweden	38	0
UK	Qatar	36	0
Qatar	UK	36	0
Philippines	Japan	35	0
Japan	Philippines	35	0
USA	Belize	34	0
French Polynesia	France	34	0
France	French Polynesia	34	0
Netherlands	Germany	34	0
Germany	Netherlands	34	0
Belize	USA	34	0
Germany	France	33	0
France	Germany	33	0
Germany	Australia	32	0
UK	Costa Rica	32	0
Peru	France	32	0
Australia	Germany	32	0
France	Peru	32	0
Costa Rica	UK	32	0
Mexico	Canada	31	0
USA	Colombia	31	0
Canada	Mexico	31	0
USA	Sweden	31	0
Colombia	USA	31	0
Sweden	USA	31	0
USA	China	30	0
China	USA	30	0
UK	France	29	0
France	UK	29	0
USA	India	28	0
Singapore	Netherlands	28	0
Netherlands	Singapore	28	0
India	USA	28	0
Spain	Australia	27	0
Australia	Spain	27	0
South Africa	Australia	26	0
Mexico	Cuba	26	0
USA	Italy	26	0
USA	Madagascar	26	0
Cuba	Mexico	26	0
Australia	South Africa	26	0
Italy	USA	26	0
Madagascar	USA	26	0
Kenya	Australia	25	0
Cuba	Canada	25	0
UK	Canada	25	0
Canada	Cuba	25	0
Australia	Kenya	25	0
Canada	UK	25	0
Panama	Bermuda	24	0
USA	Costa Rica	24	0
Italy	Germany	24	0
Germany	Italy	24	0
Bermuda	Panama	24	0
USA	Papua New Guinea	24	0
Costa Rica	USA	24	0
Papua New Guinea	USA	24	0
Mexico	Australia	23	0
UK	Indonesia	23	0
Singapore	Malaysia	23	0
Australia	Mexico	23	0
Malaysia	Singapore	23	0
Indonesia	UK	23	0
Brazil	Australia	22	0
New Zealand	Australia	22	0
Thailand	Australia	22	0
Australia	Brazil	22	0
USA	Cuba	22	0
USA	Ghana	22	0
Australia	New Zealand	22	0
Thailand	Singapore	22	0
Australia	Thailand	22	0
Singapore	Thailand	22	0
Cuba	USA	22	0
Ghana	USA	22	0
China	Australia	21	0
Netherlands	Australia	21	0
Solomon Islands	Australia	21	0
Australia	China	21	0
La Reunion	France	21	0
Spain	Germany	21	0
France	La Reunion	21	0
UK	Mexico	21	0
Australia	Netherlands	21	0
Australia	Solomon Islands	21	0
Germany	Spain	21	0
USA	Switzerland	21	0
Mexico	UK	21	0
Switzerland	USA	21	0
UK	Anguilla	20	0
USA	New Caledonia	20	0
USA	Nicaragua	20	0
USA	Puerto Rico	20	0
Anguilla	UK	20	0
New Caledonia	USA	20	0
Nicaragua	USA	20	0
Puerto Rico	USA	20	0
France	Canada	19	0
Indonesia	China	19	0
Canada	France	19	0
Spain	France	19	0
China	Indonesia	19	0
France	Spain	19	0
Singapore	China	18	0
Ecuador	Colombia	18	0
Spain	Costa Rica	18	0
USA	Denmark	18	0
Colombia	Ecuador	18	0
USA	New Zealand	18	0
China	Singapore	18	0
Costa Rica	Spain	18	0
UK	Tanzania	18	0
Tanzania	UK	18	0
Denmark	USA	18	0
New Zealand	USA	18	0
Singapore	Australia	17	0
Vietnam	Belgium	17	0
Thailand	China	17	0
Singapore	Hong Kong	17	0
Malaysia	Indonesia	17	0
Indonesia	Malaysia	17	0
Australia	Singapore	17	0
Hong Kong	Singapore	17	0
China	Thailand	17	0
Belgium	Vietnam	17	0
USA	American Samoa	16	0
Vanuatu	Australia	16	0
USA	Barbados	16	0
Germany	Belgium	16	0
USA	Belgium	16	0
Philippines	Canada	16	0
USA	Cape Verde	16	0
Netherlands	France	16	0
USA	Gabon	16	0
Belgium	Germany	16	0
Portugal	Germany	16	0
USA	Guinea	16	0
Philippines	Indonesia	16	0
UK	Italy	16	0
USA	Mauritania	16	0
France	Netherlands	16	0
USA	Netherlands Antilles	16	0
USA	Nigeria	16	0
Canada	Philippines	16	0
Indonesia	Philippines	16	0
Germany	Portugal	16	0
Vietnam	Russia	16	0
USA	Senegal	16	0
Italy	UK	16	0
American Samoa	USA	16	0
Barbados	USA	16	0
Belgium	USA	16	0
Cape Verde	USA	16	0
Gabon	USA	16	0
Guinea	USA	16	0
Mauritania	USA	16	0
Netherlands Antilles	USA	16	0
Nigeria	USA	16	0
Senegal	USA	16	0
Australia	Vanuatu	16	0
Russia	Vietnam	16	0
UK	Belgium	15	0
UK	Brazil	15	0
USA	Fiji	15	0
Spain	Kenya	15	0
USA	Maldives	15	0
USA	Portugal	15	0
Kenya	Spain	15	0
USA	Tanzania	15	0
UK	Thailand	15	0
Belgium	UK	15	0
Brazil	UK	15	0
Thailand	UK	15	0
Fiji	USA	15	0
Maldives	USA	15	0
Portugal	USA	15	0
Tanzania	USA	15	0
Malaysia	Bangladesh	14	0
Germany	Brazil	14	0
Hong Kong	China	14	0
Brazil	Germany	14	0
China	Hong Kong	14	0
Netherlands	Italy	14	0
Bangladesh	Malaysia	14	0
Italy	Netherlands	14	0
UK	Netherlands	14	0
Netherlands	UK	14	0
India	Germany	13	0
Sri Lanka	Germany	13	0
Germany	India	13	0
Philippines	Papua New Guinea	13	0
Papua New Guinea	Philippines	13	0
USA	Samoa	13	0
Germany	Sri Lanka	13	0
Samoa	USA	13	0
Saudi Arabia	Australia	12	0
Canada	Bahamas	12	0
Brazil	Belgium	12	0
Netherlands	Belgium	12	0
Belgium	Brazil	12	0
France	Brazil	12	0
Bahamas	Canada	12	0
Brazil	France	12	0
Sweden	Kenya	12	0
Tanzania	Kenya	12	0
Belgium	Netherlands	12	0
Trinidad and Tobago	Netherlands Antilles	12	0
Venezuela	Netherlands Antilles	12	0
UK	New Zealand	12	0
UK	Oman	12	0
Australia	Saudi Arabia	12	0
UK	Saudi Arabia	12	0
Kenya	Sweden	12	0
Kenya	Tanzania	12	0
Netherlands Antilles	Trinidad and Tobago	12	0
New Zealand	UK	12	0
Oman	UK	12	0
Saudi Arabia	UK	12	0
Netherlands Antilles	Venezuela	12	0
Switzerland	Australia	11	0
Canada	Brazil	11	0
Brazil	Canada	11	0
Singapore	Egypt	11	0
Japan	France	11	0
Indonesia	Germany	11	0
Japan	Germany	11	0
Singapore	Germany	11	0
Germany	Indonesia	11	0
France	Japan	11	0
Germany	Japan	11	0
Singapore	Japan	11	0
USA	Micronesia	11	0
Vanuatu	New Caledonia	11	0
Singapore	Philippines	11	0
USA	Qatar	11	0
Egypt	Singapore	11	0
Germany	Singapore	11	0
Japan	Singapore	11	0
Philippines	Singapore	11	0
USA	Singapore	11	0
Vietnam	Singapore	11	0
Australia	Switzerland	11	0
Micronesia	USA	11	0
Qatar	USA	11	0
Singapore	USA	11	0
New Caledonia	Vanuatu	11	0
Singapore	Vietnam	11	0
French Polynesia	Australia	10	0
Mexico	Costa Rica	10	0
France	Cuba	10	0
USA	Ecuador	10	0
USA	El Salvador	10	0
Cuba	France	10	0
Taiwan	France	10	0
Australia	French Polynesia	10	0
Saudi Arabia	French Polynesia	10	0
Saudi Arabia	Germany	10	0
Thailand	Indonesia	10	0
Saudi Arabia	Italy	10	0
Costa Rica	Mexico	10	0
Switzerland	Mexico	10	0
Thailand	Philippines	10	0
UK	Philippines	10	0
French Polynesia	Saudi Arabia	10	0
Germany	Saudi Arabia	10	0
Italy	Saudi Arabia	10	0
UK	Spain	10	0
Taiwan	Sweden	10	0
Mexico	Switzerland	10	0
France	Taiwan	10	0
Sweden	Taiwan	10	0
Indonesia	Thailand	10	0
Philippines	Thailand	10	0
USA	Thailand	10	0
Philippines	UK	10	0
Spain	UK	10	0
Ecuador	USA	10	0
El Salvador	USA	10	0
Thailand	USA	10	0
Seychelles	Australia	9	0
Italy	Belgium	9	0
Madagascar	Cambodia	9	0
Germany	China	9	0
India	France	9	0
Madagascar	France	9	0
China	Germany	9	0
Switzerland	Germany	9	0
France	India	9	0
UK	India	9	0
Netherlands	Indonesia	9	0
Belgium	Italy	9	0
Cambodia	Madagascar	9	0
France	Madagascar	9	0
Indonesia	Netherlands	9	0
UK	New Caledonia	9	0
USA	Palau	9	0
Spain	Saint Helena	9	0
Australia	Seychelles	9	0
Saint Helena	Spain	9	0
Germany	Switzerland	9	0
Thailand	Switzerland	9	0
USA	Taiwan	9	0
Switzerland	Thailand	9	0
USA	Trinidad and Tobago	9	0
Venezuela	Trinidad and Tobago	9	0
India	UK	9	0
New Caledonia	UK	9	0
Palau	USA	9	0
Taiwan	USA	9	0
Trinidad and Tobago	USA	9	0
Venezuela	USA	9	0
Trinidad and Tobago	Venezuela	9	0
USA	Venezuela	9	0
Mozambique	Australia	8	0
USA	Austria	8	0
Netherlands Antilles	Barbados	8	0
UK	Barbados	8	0
Cameroon	Belgium	8	0
France	Benin	8	0
USA	Bermuda	8	0
Belgium	Cameroon	8	0
New Caledonia	Canada	8	0
Taiwan	China	8	0
Ecuador	Costa Rica	8	0
Germany	Costa Rica	8	0
Costa Rica	Ecuador	8	0
Nicaragua	El Salvador	8	0
UK	Falkland Islands	8	0
Benin	France	8	0
New Caledonia	French Polynesia	8	0
Costa Rica	Germany	8	0
USA	Grenada	8	0
Taiwan	India	8	0
Netherlands Antilles	Jamaica	8	0
USA	Japan	8	0
Australia	Mozambique	8	0
UK	Mozambique	8	0
USA	Nepal	8	0
Portugal	Netherlands	8	0
Barbados	Netherlands Antilles	8	0
Jamaica	Netherlands Antilles	8	0
Canada	New Caledonia	8	0
French Polynesia	New Caledonia	8	0
Singapore	New Zealand	8	0
El Salvador	Nicaragua	8	0
Netherlands	Portugal	8	0
USA	Saudi Arabia	8	0
New Zealand	Singapore	8	0
Tanzania	Sweden	8	0
China	Taiwan	8	0
India	Taiwan	8	0
Sweden	Tanzania	8	0
Barbados	UK	8	0
Falkland Islands	UK	8	0
Mozambique	UK	8	0
Austria	USA	8	0
Bermuda	USA	8	0
Grenada	USA	8	0
Japan	USA	8	0
Nepal	USA	8	0
Saudi Arabia	USA	8	0
Hong Kong	Australia	7	0
Japan	Australia	7	0
Tonga	Australia	7	0
Costa Rica	Austria	7	0
France	Belgium	7	0
Switzerland	Canada	7	0
USA	Chile	7	0
Austria	Costa Rica	7	0
France	Costa Rica	7	0
Mexico	Ecuador	7	0
Germany	Egypt	7	0
Belgium	France	7	0
Costa Rica	France	7	0
Egypt	Germany	7	0
Australia	Hong Kong	7	0
Japan	Indonesia	7	0
Malaysia	Iran	7	0
USA	Iran	7	0
Portugal	Italy	7	0
Australia	Japan	7	0
Indonesia	Japan	7	0
Iran	Malaysia	7	0
Papua New Guinea	Malaysia	7	0
Thailand	Malaysia	7	0
Ecuador	Mexico	7	0
Spain	Mexico	7	0
Sweden	Mozambique	7	0
Malaysia	Papua New Guinea	7	0
Italy	Portugal	7	0
USA	Solomon Islands	7	0
UK	South Africa	7	0
Mexico	Spain	7	0
Mozambique	Sweden	7	0
Canada	Switzerland	7	0
Malaysia	Thailand	7	0
Australia	Tonga	7	0
South Africa	UK	7	0
Chile	USA	7	0
Iran	USA	7	0
Solomon Islands	USA	7	0
Brazil	Argentina	6	0
Kiribati	Australia	6	0
Taiwan	Australia	6	0
Netherlands	Bangladesh	6	0
Trinidad and Tobago	Barbados	6	0
Venezuela	Barbados	6	0
Tanzania	Belgium	6	0
Argentina	Brazil	6	0
Costa Rica	Canada	6	0
Kiribati	Canada	6	0
Canada	Costa Rica	6	0
Nicaragua	Costa Rica	6	0
Panama	Costa Rica	6	0
Italy	Czech Republic	6	0
France	Ecuador	6	0
Panama	Ecuador	6	0
Spain	Ecuador	6	0
Saint Helena	Falkland Islands	6	0
Ecuador	France	6	0
Saudi Arabia	France	6	0
South Africa	France	6	0
Thailand	France	6	0
Sweden	India	6	0
New Caledonia	Indonesia	6	0
Czech Republic	Italy	6	0
Russia	Italy	6	0
South Africa	Italy	6	0
Trinidad and Tobago	Jamaica	6	0
USA	Jamaica	6	0
Venezuela	Jamaica	6	0
Vietnam	Japan	6	0
Kiribati	Kenya	6	0
Australia	Kiribati	6	0
Canada	Kiribati	6	0
Kenya	Kiribati	6	0
Samoa	Kiribati	6	0
UK	Martinique	6	0
Sweden	Mauritius	6	0
Nicaragua	Mexico	6	0
Panama	Mexico	6	0
Palau	Micronesia	6	0
Bangladesh	Netherlands	6	0
New Zealand	Netherlands	6	0
Indonesia	New Caledonia	6	0
Netherlands	New Zealand	6	0
Costa Rica	Nicaragua	6	0
Mexico	Nicaragua	6	0
Saudi Arabia	Norway	6	0
Micronesia	Palau	6	0
Costa Rica	Panama	6	0
Ecuador	Panama	6	0
Mexico	Panama	6	0
Taiwan	Philippines	6	0
Italy	Russia	6	0
Saudi Arabia	Russia	6	0
Falkland Islands	Saint Helena	6	0
Senegal	Saint Helena	6	0
Kiribati	Samoa	6	0
France	Saudi Arabia	6	0
Norway	Saudi Arabia	6	0
Russia	Saudi Arabia	6	0
Saint Helena	Senegal	6	0
Spain	Senegal	6	0
France	South Africa	6	0
Italy	South Africa	6	0
Ecuador	Spain	6	0
Senegal	Spain	6	0
India	Sweden	6	0
Mauritius	Sweden	6	0
UK	Sweden	6	0
Australia	Taiwan	6	0
Philippines	Taiwan	6	0
Belgium	Tanzania	6	0
France	Thailand	6	0
Barbados	Trinidad and Tobago	6	0
Jamaica	Trinidad and Tobago	6	0
Martinique	UK	6	0
Sweden	UK	6	0
Jamaica	USA	6	0
Barbados	Venezuela	6	0
Jamaica	Venezuela	6	0
Japan	Vietnam	6	0
Guam	Australia	5	0
Panama	Australia	5	0
Papua New Guinea	Australia	5	0
Germany	Canada	5	0
South Africa	Canada	5	0
Sweden	Canada	5	0
Mexico	Chile	5	0
Philippines	Chile	5	0
France	China	5	0
Thailand	Denmark	5	0
Saudi Arabia	Egypt	5	0
China	France	5	0
Ivory Coast	France	5	0
Morocco	France	5	0
New Zealand	France	5	0
USA	French Polynesia	5	0
Canada	Germany	5	0
Australia	Guam	5	0
Sri Lanka	Indonesia	5	0
France	Ivory Coast	5	0
Netherlands	Japan	5	0
Serbia	Malaysia	5	0
South Korea	Malaysia	5	0
UK	Maldives	5	0
Taiwan	Mauritius	5	0
Chile	Mexico	5	0
USA	Monaco	5	0
France	Morocco	5	0
Japan	Netherlands	5	0
Switzerland	Netherlands	5	0
New Zealand	New Caledonia	5	0
France	New Zealand	5	0
New Caledonia	New Zealand	5	0
Spain	Nicaragua	5	0
Australia	Panama	5	0
Australia	Papua New Guinea	5	0
USA	Peru	5	0
Chile	Philippines	5	0
Saudi Arabia	Philippines	5	0
Egypt	Saudi Arabia	5	0
Philippines	Saudi Arabia	5	0
Malaysia	Serbia	5	0
Canada	South Africa	5	0
Malaysia	South Korea	5	0
Nicaragua	Spain	5	0
Indonesia	Sri Lanka	5	0
Canada	Sweden	5	0
Netherlands	Switzerland	5	0
Mauritius	Taiwan	5	0
Tanzania	Taiwan	5	0
Taiwan	Tanzania	5	0
Denmark	Thailand	5	0
Maldives	UK	5	0
French Polynesia	USA	5	0
Monaco	USA	5	0
Peru	USA	5	0
Benin	Australia	4	0
Maldives	Australia	4	0
Portugal	Australia	4	0
UAE	Australia	4	0
Vietnam	Australia	4	0
Netherlands Antilles	Bahamas	4	0
UAE	Bahrain	4	0
France	Barbados	4	0
Jamaica	Barbados	4	0
Japan	Belgium	4	0
Kenya	Belgium	4	0
Portugal	Belgium	4	0
Suriname	Belgium	4	0
Australia	Benin	4	0
Portugal	Brazil	4	0
Malaysia	Brunei	4	0
Kenya	Canada	4	0
Cuba	Colombia	4	0
Netherlands Antilles	Colombia	4	0
Panama	Colombia	4	0
Colombia	Cuba	4	0
Netherlands Antilles	Cuba	4	0
Spain	Cuba	4	0
Spain	Denmark	4	0
Netherlands Antilles	Dominican Republic	4	0
Switzerland	Egypt	4	0
France	Fiji	4	0
Barbados	France	4	0
Fiji	France	4	0
Malaysia	France	4	0
Switzerland	France	4	0
New Caledonia	Germany	4	0
Papua New Guinea	Germany	4	0
Philippines	Germany	4	0
Yemen	Germany	4	0
USA	Hong Kong	4	0
Spain	India	4	0
Italy	Israel	4	0
Jordan	Israel	4	0
Israel	Italy	4	0
Japan	Italy	4	0
Maldives	Italy	4	0
Nicaragua	Italy	4	0
Singapore	Italy	4	0
Barbados	Jamaica	4	0
Belgium	Japan	4	0
Italy	Japan	4	0
Thailand	Japan	4	0
Israel	Jordan	4	0
Belgium	Kenya	4	0
Canada	Kenya	4	0
Brunei	Malaysia	4	0
France	Malaysia	4	0
Netherlands	Malaysia	4	0
Australia	Maldives	4	0
Italy	Maldives	4	0
South Africa	Mauritius	4	0
Netherlands	Mexico	4	0
Netherlands Antilles	Mexico	4	0
New Zealand	Mexico	4	0
Singapore	Mexico	4	0
Malaysia	Netherlands	4	0
Mexico	Netherlands	4	0
Oman	Netherlands	4	0
Vietnam	Netherlands	4	0
Bahamas	Netherlands Antilles	4	0
Colombia	Netherlands Antilles	4	0
Cuba	Netherlands Antilles	4	0
Dominican Republic	Netherlands Antilles	4	0
Mexico	Netherlands Antilles	4	0
Puerto Rico	Netherlands Antilles	4	0
Germany	New Caledonia	4	0
Mexico	New Zealand	4	0
Italy	Nicaragua	4	0
Netherlands	Oman	4	0
USA	Pakistan	4	0
Colombia	Panama	4	0
Saudi Arabia	Panama	4	0
Germany	Papua New Guinea	4	0
Germany	Philippines	4	0
Solomon Islands	Philippines	4	0
Vietnam	Philippines	4	0
Australia	Portugal	4	0
Belgium	Portugal	4	0
Brazil	Portugal	4	0
Sao Tome and Principe	Portugal	4	0
Netherlands Antilles	Puerto Rico	4	0
Portugal	Sao Tome and Principe	4	0
Panama	Saudi Arabia	4	0
South Africa	Saudi Arabia	4	0
Taiwan	Saudi Arabia	4	0
UK	Senegal	4	0
Italy	Singapore	4	0
Mexico	Singapore	4	0
Philippines	Solomon Islands	4	0
Mauritius	South Africa	4	0
Saudi Arabia	South Africa	4	0
Cuba	Spain	4	0
Denmark	Spain	4	0
India	Spain	4	0
USA	Sri Lanka	4	0
Belgium	Suriname	4	0
Egypt	Switzerland	4	0
France	Switzerland	4	0
Saudi Arabia	Taiwan	4	0
Japan	Thailand	4	0
Australia	UAE	4	0
Bahrain	UAE	4	0
USA	UAE	4	0
Senegal	UK	4	0
Hong Kong	USA	4	0
Pakistan	USA	4	0
Sri Lanka	USA	4	0
UAE	USA	4	0
Australia	Vietnam	4	0
Netherlands	Vietnam	4	0
Philippines	Vietnam	4	0
Germany	Yemen	4	0
Costa Rica	Australia	3	0
India	Australia	3	0
Mauritius	Australia	3	0
Palau	Australia	3	0
Tanzania	Australia	3	0
Colombia	Austria	3	0
Germany	Bahamas	3	0
Switzerland	Bahamas	3	0
Trinidad and Tobago	Bahamas	3	0
Venezuela	Bahamas	3	0
Czech Republic	Bangladesh	3	0
Spain	Bangladesh	3	0
Indonesia	Brazil	3	0
Japan	Brazil	3	0
Mexico	Brazil	3	0
Uruguay	Brazil	3	0
Sudan	Canada	3	0
Trinidad and Tobago	Canada	3	0
Sweden	Chile	3	0
Sri Lanka	China	3	0
Austria	Colombia	3	0
Costa Rica	Colombia	3	0
France	Colombia	3	0
Trinidad and Tobago	Colombia	3	0
Venezuela	Colombia	3	0
Palau	Cook Islands	3	0
USA	Cook Islands	3	0
Australia	Costa Rica	3	0
Colombia	Costa Rica	3	0
Italy	Cuba	3	0
Portugal	Cuba	3	0
Trinidad and Tobago	Cuba	3	0
Venezuela	Cuba	3	0
Bangladesh	Czech Republic	3	0
Sweden	Denmark	3	0
UK	Denmark	3	0
Trinidad and Tobago	Dominican Republic	3	0
USA	Dominican Republic	3	0
Venezuela	Dominican Republic	3	0
New Zealand	Ecuador	3	0
Indonesia	Egypt	3	0
New Caledonia	Fiji	3	0
Colombia	France	3	0
French Guiana	France	3	0
Italy	France	3	0
Maldives	France	3	0
Mauritius	France	3	0
France	French Guiana	3	0
Maldives	French Polynesia	3	0
Seychelles	French Polynesia	3	0
Bahamas	Germany	3	0
Russia	Germany	3	0
South Africa	Germany	3	0
Sweden	Germany	3	0
Tanzania	Germany	3	0
Vietnam	Germany	3	0
USA	Guam	3	0
Indonesia	Hong Kong	3	0
Italy	Hong Kong	3	0
Australia	India	3	0
South Africa	India	3	0
Thailand	India	3	0
Brazil	Indonesia	3	0
Egypt	Indonesia	3	0
Hong Kong	Indonesia	3	0
Taiwan	Indonesia	3	0
Vietnam	Indonesia	3	0
Cuba	Italy	3	0
France	Italy	3	0
Hong Kong	Italy	3	0
Switzerland	Italy	3	0
Brazil	Japan	3	0
Malaysia	Japan	3	0
Seychelles	La Reunion	3	0
Japan	Malaysia	3	0
Switzerland	Malaysia	3	0
France	Maldives	3	0
French Polynesia	Maldives	3	0
Australia	Mauritius	3	0
France	Mauritius	3	0
UK	Mauritius	3	0
Brazil	Mexico	3	0
Trinidad and Tobago	Mexico	3	0
Venezuela	Mexico	3	0
Russia	Netherlands	3	0
Sweden	Netherlands	3	0
UK	Netherlands Antilles	3	0
Fiji	New Caledonia	3	0
Ecuador	New Zealand	3	0
Poland	Norway	3	0
UK	Norway	3	0
Australia	Palau	3	0
Cook Islands	Palau	3	0
Norway	Poland	3	0
Cuba	Portugal	3	0
Trinidad and Tobago	Puerto Rico	3	0
Venezuela	Puerto Rico	3	0
Germany	Russia	3	0
Netherlands	Russia	3	0
French Polynesia	Seychelles	3	0
La Reunion	Seychelles	3	0
South Africa	Seychelles	3	0
Sweden	Seychelles	3	0
UK	Singapore	3	0
Germany	South Africa	3	0
India	South Africa	3	0
Seychelles	South Africa	3	0
Bangladesh	Spain	3	0
China	Sri Lanka	3	0
Zambia	Sri Lanka	3	0
Canada	Sudan	3	0
Chile	Sweden	3	0
Denmark	Sweden	3	0
Germany	Sweden	3	0
Netherlands	Sweden	3	0
Seychelles	Sweden	3	0
Bahamas	Switzerland	3	0
Italy	Switzerland	3	0
Malaysia	Switzerland	3	0
Indonesia	Taiwan	3	0
Australia	Tanzania	3	0
Germany	Tanzania	3	0
India	Thailand	3	0
USA	Timor-Leste	3	0
Bahamas	Trinidad and Tobago	3	0
Canada	Trinidad and Tobago	3	0
Colombia	Trinidad and Tobago	3	0
Cuba	Trinidad and Tobago	3	0
Dominican Republic	Trinidad and Tobago	3	0
Mexico	Trinidad and Tobago	3	0
Puerto Rico	Trinidad and Tobago	3	0
Denmark	UK	3	0
Mauritius	UK	3	0
Netherlands Antilles	UK	3	0
Norway	UK	3	0
Singapore	UK	3	0
Vietnam	UK	3	0
Brazil	Uruguay	3	0
Cook Islands	USA	3	0
Dominican Republic	USA	3	0
Guam	USA	3	0
Timor-Leste	USA	3	0
Bahamas	Venezuela	3	0
Colombia	Venezuela	3	0
Cuba	Venezuela	3	0
Dominican Republic	Venezuela	3	0
Mexico	Venezuela	3	0
Puerto Rico	Venezuela	3	0
Germany	Vietnam	3	0
Indonesia	Vietnam	3	0
UK	Vietnam	3	0
Sri Lanka	Zambia	3	0
France	American Samoa	2	0
South Africa	American Samoa	2	0
UK	American Samoa	2	0
Chile	Australia	2	0
Ecuador	Australia	2	0
Italy	Australia	2	0
Madagascar	Australia	2	0
Micronesia	Australia	2	0
France	Austria	2	0
UK	Austria	2	0
Barbados	Bahamas	2	0
Jamaica	Bahamas	2	0
Bahamas	Barbados	2	0
Canada	Barbados	2	0
Colombia	Barbados	2	0
Cuba	Barbados	2	0
Dominican Republic	Barbados	2	0
Mexico	Barbados	2	0
Netherlands	Barbados	2	0
Puerto Rico	Barbados	2	0
Malaysia	Belgium	2	0
Saudi Arabia	Belgium	2	0
South Africa	Belgium	2	0
Switzerland	Belgium	2	0
Netherlands	Benin	2	0
New Zealand	Brazil	2	0
USA	Cambodia	2	0
Barbados	Canada	2	0
India	Canada	2	0
Jamaica	Canada	2	0
Malaysia	Canada	2	0
Netherlands	Canada	2	0
Papua New Guinea	Canada	2	0
Taiwan	Canada	2	0
France	Cape Verde	2	0
South Africa	Cape Verde	2	0
UK	Cape Verde	2	0
Australia	Chile	2	0
Japan	China	2	0
Kenya	China	2	0
New Caledonia	China	2	0
UK	China	2	0
Barbados	Colombia	2	0
Jamaica	Colombia	2	0
Micronesia	Cook Islands	2	0
Denmark	Costa Rica	2	0
Barbados	Cuba	2	0
Jamaica	Cuba	2	0
Switzerland	Cuba	2	0
Costa Rica	Denmark	2	0
France	Denmark	2	0
South Africa	Denmark	2	0
Barbados	Dominican Republic	2	0
Jamaica	Dominican Republic	2	0
Australia	Ecuador	2	0
Puerto Rico	Ecuador	2	0
South Africa	Ecuador	2	0
Malaysia	Egypt	2	0
Thailand	Egypt	2	0
Indonesia	Fiji	2	0
UK	Fiji	2	0
Tanzania	Finland	2	0
American Samoa	France	2	0
Austria	France	2	0
Cape Verde	France	2	0
Denmark	France	2	0
Gabon	France	2	0
Ghana	France	2	0
Guinea	France	2	0
Indonesia	France	2	0
Jamaica	France	2	0
Mauritania	France	2	0
Nigeria	France	2	0
Philippines	France	2	0
Portugal	France	2	0
Senegal	France	2	0
Sudan	France	2	0
Vanuatu	France	2	0
UK	French Polynesia	2	0
France	Gabon	2	0
South Africa	Gabon	2	0
UK	Gabon	2	0
Malaysia	Germany	2	0
Qatar	Germany	2	0
Thailand	Germany	2	0
France	Ghana	2	0
South Africa	Ghana	2	0
UK	Ghana	2	0
France	Guinea	2	0
South Africa	Guinea	2	0
UK	Guinea	2	0
Malaysia	Hong Kong	2	0
Saudi Arabia	Hong Kong	2	0
South Africa	Hong Kong	2	0
Thailand	Hong Kong	2	0
Canada	India	2	0
Nepal	India	2	0
Saudi Arabia	India	2	0
Fiji	Indonesia	2	0
France	Indonesia	2	0
USA	Israel	2	0
Australia	Italy	2	0
Kenya	Italy	2	0
Tanzania	Italy	2	0
Bahamas	Jamaica	2	0
Canada	Jamaica	2	0
Colombia	Jamaica	2	0
Cuba	Jamaica	2	0
Dominican Republic	Jamaica	2	0
France	Jamaica	2	0
Mexico	Jamaica	2	0
Puerto Rico	Jamaica	2	0
Sweden	Jamaica	2	0
China	Japan	2	0
Morocco	Japan	2	0
Portugal	Japan	2	0
UK	Japan	2	0
Yemen	Japan	2	0
USA	Jordan	2	0
China	Kenya	2	0
Italy	Kenya	2	0
Maldives	Kenya	2	0
New Caledonia	Kenya	2	0
Seychelles	Kenya	2	0
Taiwan	Kenya	2	0
Australia	Madagascar	2	0
Belgium	Malaysia	2	0
Canada	Malaysia	2	0
Egypt	Malaysia	2	0
Germany	Malaysia	2	0
Hong Kong	Malaysia	2	0
Solomon Islands	Malaysia	2	0
Vietnam	Malaysia	2	0
Kenya	Maldives	2	0
France	Mauritania	2	0
South Africa	Mauritania	2	0
UK	Mauritania	2	0
Tanzania	Mauritius	2	0
Barbados	Mexico	2	0
Jamaica	Mexico	2	0
Puerto Rico	Mexico	2	0
Australia	Micronesia	2	0
Cook Islands	Micronesia	2	0
Japan	Morocco	2	0
South Africa	Mozambique	2	0
UAE	Mozambique	2	0
India	Nepal	2	0
Barbados	Netherlands	2	0
Benin	Netherlands	2	0
Canada	Netherlands	2	0
Saudi Arabia	Netherlands	2	0
Thailand	Netherlands	2	0
UAE	Netherlands	2	0
China	New Caledonia	2	0
Kenya	New Caledonia	2	0
Saudi Arabia	New Caledonia	2	0
Spain	New Caledonia	2	0
Brazil	New Zealand	2	0
France	Nigeria	2	0
South Africa	Nigeria	2	0
UK	Nigeria	2	0
UAE	Oman	2	0
USA	Oman	2	0
Canada	Papua New Guinea	2	0
France	Philippines	2	0
South Africa	Philippines	2	0
Timor-Leste	Philippines	2	0
France	Portugal	2	0
Japan	Portugal	2	0
Switzerland	Portugal	2	0
UK	Portugal	2	0
Barbados	Puerto Rico	2	0
Ecuador	Puerto Rico	2	0
Jamaica	Puerto Rico	2	0
Mexico	Puerto Rico	2	0
Germany	Qatar	2	0
Saudi Arabia	Qatar	2	0
Yemen	Qatar	2	0
Belgium	Saudi Arabia	2	0
Hong Kong	Saudi Arabia	2	0
India	Saudi Arabia	2	0
Netherlands	Saudi Arabia	2	0
New Caledonia	Saudi Arabia	2	0
Qatar	Saudi Arabia	2	0
France	Senegal	2	0
South Africa	Senegal	2	0
Kenya	Seychelles	2	0
UK	Seychelles	2	0
Malaysia	Solomon Islands	2	0
Vanuatu	Solomon Islands	2	0
American Samoa	South Africa	2	0
Belgium	South Africa	2	0
Cape Verde	South Africa	2	0
Denmark	South Africa	2	0
Ecuador	South Africa	2	0
Gabon	South Africa	2	0
Ghana	South Africa	2	0
Guinea	South Africa	2	0
Hong Kong	South Africa	2	0
Mauritania	South Africa	2	0
Mozambique	South Africa	2	0
Nigeria	South Africa	2	0
Philippines	South Africa	2	0
Senegal	South Africa	2	0
Sweden	South Africa	2	0
New Caledonia	Spain	2	0
France	Sudan	2	0
Jamaica	Sweden	2	0
South Africa	Sweden	2	0
Belgium	Switzerland	2	0
Cuba	Switzerland	2	0
Portugal	Switzerland	2	0
UK	Switzerland	2	0
Canada	Taiwan	2	0
Kenya	Taiwan	2	0
Finland	Tanzania	2	0
Italy	Tanzania	2	0
Mauritius	Tanzania	2	0
Egypt	Thailand	2	0
Germany	Thailand	2	0
Hong Kong	Thailand	2	0
Netherlands	Thailand	2	0
Vietnam	Thailand	2	0
Philippines	Timor-Leste	2	0
Mozambique	UAE	2	0
Netherlands	UAE	2	0
Oman	UAE	2	0
UK	UAE	2	0
American Samoa	UK	2	0
Austria	UK	2	0
Cape Verde	UK	2	0
China	UK	2	0
Fiji	UK	2	0
French Polynesia	UK	2	0
Gabon	UK	2	0
Ghana	UK	2	0
Guinea	UK	2	0
Japan	UK	2	0
Mauritania	UK	2	0
Nigeria	UK	2	0
Portugal	UK	2	0
Seychelles	UK	2	0
Switzerland	UK	2	0
UAE	UK	2	0
Cambodia	USA	2	0
Israel	USA	2	0
Jordan	USA	2	0
Oman	USA	2	0
France	Vanuatu	2	0
Solomon Islands	Vanuatu	2	0
Malaysia	Vietnam	2	0
Thailand	Vietnam	2	0
Japan	Yemen	2	0
Qatar	Yemen	2	0
Australia	American Samoa	1	0
Canada	American Samoa	1	0
Cape Verde	American Samoa	1	0
Denmark	American Samoa	1	0
Gabon	American Samoa	1	0
Ghana	American Samoa	1	0
Guinea	American Samoa	1	0
Mauritania	American Samoa	1	0
Nigeria	American Samoa	1	0
Senegal	American Samoa	1	0
American Samoa	Australia	1	0
Barbados	Australia	1	0
Brunei	Australia	1	0
Cape Verde	Australia	1	0
Cook Islands	Australia	1	0
Denmark	Australia	1	0
Egypt	Australia	1	0
Gabon	Australia	1	0
Ghana	Australia	1	0
Guinea	Australia	1	0
La Reunion	Australia	1	0
Mauritania	Australia	1	0
Nigeria	Australia	1	0
Samoa	Australia	1	0
Senegal	Australia	1	0
Timor-Leste	Australia	1	0
Cuba	Austria	1	0
Colombia	Bahamas	1	0
Cuba	Bahamas	1	0
Dominican Republic	Bahamas	1	0
Mexico	Bahamas	1	0
Puerto Rico	Bahamas	1	0
Australia	Barbados	1	0
Philippines	Barbados	1	0
China	Belgium	1	0
Hong Kong	Belgium	1	0
Morocco	Belgium	1	0
Thailand	Belgium	1	0
Colombia	Brazil	1	0
New Caledonia	Brazil	1	0
Puerto Rico	Brazil	1	0
UAE	Brazil	1	0
Australia	Brunei	1	0
Indonesia	Brunei	1	0
Japan	Brunei	1	0
France	Cambodia	1	0
American Samoa	Canada	1	0
Cape Verde	Canada	1	0
China	Canada	1	0
Denmark	Canada	1	0
French Polynesia	Canada	1	0
Gabon	Canada	1	0
Ghana	Canada	1	0
Guam	Canada	1	0
Guinea	Canada	1	0
Indonesia	Canada	1	0
Japan	Canada	1	0
Mauritania	Canada	1	0
New Zealand	Canada	1	0
Nigeria	Canada	1	0
Samoa	Canada	1	0
Senegal	Canada	1	0
Singapore	Canada	1	0
Tanzania	Canada	1	0
Thailand	Canada	1	0
American Samoa	Cape Verde	1	0
Australia	Cape Verde	1	0
Canada	Cape Verde	1	0
Denmark	Cape Verde	1	0
Gabon	Cape Verde	1	0
Ghana	Cape Verde	1	0
Guinea	Cape Verde	1	0
Mauritania	Cape Verde	1	0
Nigeria	Cape Verde	1	0
Senegal	Cape Verde	1	0
Japan	Chile	1	0
Saudi Arabia	Chile	1	0
Belgium	China	1	0
Canada	China	1	0
Morocco	China	1	0
South Africa	China	1	0
Sweden	China	1	0
Zambia	China	1	0
Bahamas	Colombia	1	0
Brazil	Colombia	1	0
Dominican Republic	Colombia	1	0
Italy	Colombia	1	0
Mexico	Colombia	1	0
Portugal	Colombia	1	0
Puerto Rico	Colombia	1	0
Spain	Colombia	1	0
Australia	Cook Islands	1	0
Puerto Rico	Costa Rica	1	0
Austria	Cuba	1	0
Bahamas	Cuba	1	0
Dominican Republic	Cuba	1	0
Puerto Rico	Cuba	1	0
Spain	Czech Republic	1	0
American Samoa	Denmark	1	0
Australia	Denmark	1	0
Canada	Denmark	1	0
Cape Verde	Denmark	1	0
Gabon	Denmark	1	0
Ghana	Denmark	1	0
Guinea	Denmark	1	0
Mauritania	Denmark	1	0
Nigeria	Denmark	1	0
Senegal	Denmark	1	0
Bahamas	Dominican Republic	1	0
Colombia	Dominican Republic	1	0
Cuba	Dominican Republic	1	0
Mexico	Dominican Republic	1	0
Puerto Rico	Dominican Republic	1	0
Germany	Ecuador	1	0
Australia	Egypt	1	0
Hong Kong	Egypt	1	0
Japan	Egypt	1	0
Netherlands	Egypt	1	0
Philippines	Egypt	1	0
Vietnam	Egypt	1	0
Guam	Fiji	1	0
Tonga	Fiji	1	0
Cambodia	France	1	0
Singapore	France	1	0
UK	French Guiana	1	0
Canada	French Polynesia	1	0
Japan	French Polynesia	1	0
La Reunion	French Polynesia	1	0
Netherlands	French Polynesia	1	0
South Africa	French Polynesia	1	0
Switzerland	French Polynesia	1	0
American Samoa	Gabon	1	0
Australia	Gabon	1	0
Canada	Gabon	1	0
Cape Verde	Gabon	1	0
Denmark	Gabon	1	0
Ghana	Gabon	1	0
Guinea	Gabon	1	0
Mauritania	Gabon	1	0
Nigeria	Gabon	1	0
Senegal	Gabon	1	0
Ecuador	Germany	1	0
Hong Kong	Germany	1	0
Mexico	Germany	1	0
Sudan	Germany	1	0
Zambia	Germany	1	0
American Samoa	Ghana	1	0
Australia	Ghana	1	0
Canada	Ghana	1	0
Cape Verde	Ghana	1	0
Denmark	Ghana	1	0
Gabon	Ghana	1	0
Guinea	Ghana	1	0
Mauritania	Ghana	1	0
Nigeria	Ghana	1	0
Senegal	Ghana	1	0
Canada	Guam	1	0
Fiji	Guam	1	0
Ireland	Guam	1	0
American Samoa	Guinea	1	0
Australia	Guinea	1	0
Canada	Guinea	1	0
Cape Verde	Guinea	1	0
Denmark	Guinea	1	0
Gabon	Guinea	1	0
Ghana	Guinea	1	0
Mauritania	Guinea	1	0
Nigeria	Guinea	1	0
Senegal	Guinea	1	0
Belgium	Hong Kong	1	0
Egypt	Hong Kong	1	0
Germany	Hong Kong	1	0
India	Hong Kong	1	0
Japan	Hong Kong	1	0
Nepal	Hong Kong	1	0
Netherlands	Hong Kong	1	0
Philippines	Hong Kong	1	0
UK	Hong Kong	1	0
Vietnam	Hong Kong	1	0
Hong Kong	India	1	0
Indonesia	India	1	0
Kenya	India	1	0
Pakistan	India	1	0
Philippines	India	1	0
Brunei	Indonesia	1	0
Canada	Indonesia	1	0
India	Indonesia	1	0
Papua New Guinea	Indonesia	1	0
Solomon Islands	Indonesia	1	0
South Africa	Indonesia	1	0
Spain	Indonesia	1	0
Switzerland	Indonesia	1	0
Timor-Leste	Indonesia	1	0
Guam	Ireland	1	0
Singapore	Israel	1	0
UK	Israel	1	0
Colombia	Italy	1	0
New Caledonia	Italy	1	0
New Zealand	Italy	1	0
Spain	Italy	1	0
Brunei	Japan	1	0
Canada	Japan	1	0
Chile	Japan	1	0
Egypt	Japan	1	0
French Polynesia	Japan	1	0
Hong Kong	Japan	1	0
New Zealand	Japan	1	0
Qatar	Japan	1	0
Saudi Arabia	Japan	1	0
Switzerland	Japan	1	0
India	Kenya	1	0
Mauritius	Kenya	1	0
Samoa	Kenya	1	0
Australia	La Reunion	1	0
French Polynesia	La Reunion	1	0
South Africa	La Reunion	1	0
Spain	La Reunion	1	0
Timor-Leste	Malaysia	1	0
American Samoa	Mauritania	1	0
Australia	Mauritania	1	0
Canada	Mauritania	1	0
Cape Verde	Mauritania	1	0
Denmark	Mauritania	1	0
Gabon	Mauritania	1	0
Ghana	Mauritania	1	0
Guinea	Mauritania	1	0
Nigeria	Mauritania	1	0
Senegal	Mauritania	1	0
Kenya	Mauritius	1	0
Bahamas	Mexico	1	0
Colombia	Mexico	1	0
Dominican Republic	Mexico	1	0
Germany	Mexico	1	0
Philippines	Mexico	1	0
Tanzania	Mexico	1	0
Belgium	Morocco	1	0
China	Morocco	1	0
Thailand	Morocco	1	0
Hong Kong	Nepal	1	0
Pakistan	Nepal	1	0
Egypt	Netherlands	1	0
French Polynesia	Netherlands	1	0
Hong Kong	Netherlands	1	0
New Caledonia	Netherlands	1	0
Philippines	Netherlands	1	0
Brazil	New Caledonia	1	0
Italy	New Caledonia	1	0
Netherlands	New Caledonia	1	0
Papua New Guinea	New Caledonia	1	0
South Africa	New Caledonia	1	0
Sweden	New Caledonia	1	0
Switzerland	New Caledonia	1	0
Tonga	New Caledonia	1	0
Canada	New Zealand	1	0
Italy	New Zealand	1	0
Japan	New Zealand	1	0
Norway	Nicaragua	1	0
American Samoa	Nigeria	1	0
Australia	Nigeria	1	0
Canada	Nigeria	1	0
Cape Verde	Nigeria	1	0
Denmark	Nigeria	1	0
Gabon	Nigeria	1	0
Ghana	Nigeria	1	0
Guinea	Nigeria	1	0
Mauritania	Nigeria	1	0
Senegal	Nigeria	1	0
Nicaragua	Norway	1	0
USA	Norway	1	0
India	Pakistan	1	0
Nepal	Pakistan	1	0
Taiwan	Panama	1	0
UK	Panama	1	0
Indonesia	Papua New Guinea	1	0
New Caledonia	Papua New Guinea	1	0
Solomon Islands	Papua New Guinea	1	0
Timor-Leste	Papua New Guinea	1	0
Barbados	Philippines	1	0
Egypt	Philippines	1	0
Hong Kong	Philippines	1	0
India	Philippines	1	0
Mexico	Philippines	1	0
Netherlands	Philippines	1	0
Sri Lanka	Philippines	1	0
Switzerland	Philippines	1	0
Tanzania	Philippines	1	0
UK	Poland	1	0
Colombia	Portugal	1	0
Spain	Portugal	1	0
Bahamas	Puerto Rico	1	0
Brazil	Puerto Rico	1	0
Colombia	Puerto Rico	1	0
Costa Rica	Puerto Rico	1	0
Cuba	Puerto Rico	1	0
Dominican Republic	Puerto Rico	1	0
Japan	Qatar	1	0
UAE	Qatar	1	0
Australia	Samoa	1	0
Canada	Samoa	1	0
Kenya	Samoa	1	0
Chile	Saudi Arabia	1	0
Japan	Saudi Arabia	1	0
American Samoa	Senegal	1	0
Australia	Senegal	1	0
Canada	Senegal	1	0
Cape Verde	Senegal	1	0
Denmark	Senegal	1	0
Gabon	Senegal	1	0
Ghana	Senegal	1	0
Guinea	Senegal	1	0
Mauritania	Senegal	1	0
Nigeria	Senegal	1	0
South Korea	Serbia	1	0
USA	Seychelles	1	0
Canada	Singapore	1	0
France	Singapore	1	0
Israel	Singapore	1	0
Indonesia	Solomon Islands	1	0
Papua New Guinea	Solomon Islands	1	0
South Africa	Solomon Islands	1	0
Switzerland	Solomon Islands	1	0
Timor-Leste	Solomon Islands	1	0
UK	Solomon Islands	1	0
China	South Africa	1	0
French Polynesia	South Africa	1	0
Indonesia	South Africa	1	0
La Reunion	South Africa	1	0
New Caledonia	South Africa	1	0
Solomon Islands	South Africa	1	0
UAE	South Africa	1	0
Serbia	South Korea	1	0
Colombia	Spain	1	0
Czech Republic	Spain	1	0
Indonesia	Spain	1	0
Italy	Spain	1	0
La Reunion	Spain	1	0
Portugal	Spain	1	0
Tonga	Spain	1	0
Vanuatu	Spain	1	0
Philippines	Sri Lanka	1	0
Germany	Sudan	1	0
UK	Sudan	1	0
China	Sweden	1	0
New Caledonia	Sweden	1	0
Vietnam	Sweden	1	0
French Polynesia	Switzerland	1	0
Indonesia	Switzerland	1	0
Japan	Switzerland	1	0
New Caledonia	Switzerland	1	0
Philippines	Switzerland	1	0
Solomon Islands	Switzerland	1	0
Panama	Taiwan	1	0
Canada	Tanzania	1	0
Mexico	Tanzania	1	0
Philippines	Tanzania	1	0
Belgium	Thailand	1	0
Canada	Thailand	1	0
Morocco	Thailand	1	0
Australia	Timor-Leste	1	0
Indonesia	Timor-Leste	1	0
Malaysia	Timor-Leste	1	0
Papua New Guinea	Timor-Leste	1	0
Solomon Islands	Timor-Leste	1	0
Fiji	Tonga	1	0
New Caledonia	Tonga	1	0
Spain	Tonga	1	0
Vanuatu	Tonga	1	0
Brazil	UAE	1	0
Qatar	UAE	1	0
South Africa	UAE	1	0
French Guiana	UK	1	0
Hong Kong	UK	1	0
Israel	UK	1	0
Panama	UK	1	0
Poland	UK	1	0
Solomon Islands	UK	1	0
Sudan	UK	1	0
Norway	USA	1	0
Seychelles	USA	1	0
Spain	Vanuatu	1	0
Tonga	Vanuatu	1	0
Egypt	Vietnam	1	0
Hong Kong	Vietnam	1	0
Sweden	Vietnam	1	0
China	Zambia	1	0
Germany	Zambia	1	0
