# Supplementary material for: Tropical marine sciences: Knowledge production in a web of path dependencies
Source: PLoS One. 2020 Feb 6;15(2):e0228613. doi: 10.1371/journal.pone.0228613 (PMC7004553; doi:10.1371/journal.pone.0228613)
Supplement: S2 Data — (CSV) [file pone.0228613.s002.csv]

Country	Region	Domestic_weight	Degree	Total	Dom_perc	_perc	Ratio_perc	Ratio	Unique_country_collab
Australia	Australia and NZ	3070	136	3206	0.957579538	0.042420462	0.915159077	2934	68
USA	North America	1988	172	2160	0.92037037	0.07962963	0.840740741	1816	86
Brazil	South America	1326	38	1364	0.972140762	0.027859238	0.944281525	1288	19
France	Europe	340	112	452	0.752212389	0.247787611	0.504424779	228	56
Germany	Europe	364	78	442	0.823529412	0.176470588	0.647058824	286	39
Mexico	Central America	360	58	418	0.861244019	0.138755981	0.722488038	302	29
UK	Europe	270	126	396	0.681818182	0.318181818	0.363636364	144	63
China	East Asia	313	40	353	0.886685552	0.113314448	0.773371105	273	20
India	Southwest Asia	313	36	349	0.896848138	0.103151862	0.793696275	277	18
Philippines	Southeast Asia	287	56	343	0.836734694	0.163265306	0.673469388	231	28
Singapore	Southeast Asia	232	40	272	0.852941176	0.147058824	0.705882353	192	20
Indonesia	Southeast Asia	188	58	246	0.764227642	0.235772358	0.528455285	130	29
Malaysia	Southeast Asia	128	50	178	0.719101124	0.280898876	0.438202247	78	25
Kenya	East Africa	133	36	169	0.786982249	0.213017751	0.573964497	97	18
Canada	North America	67	90	157	0.426751592	0.573248408	-0.146496815	-23	45
Italy	Europe	92	52	144	0.638888889	0.361111111	0.277777778	40	26
Costa Rica	Central America	94	30	124	0.758064516	0.241935484	0.516129032	64	15
Spain	Europe	68	52	120	0.566666667	0.433333333	0.133333333	16	26
Sweden	Europe	80	40	120	0.666666667	0.333333333	0.333333333	40	20
Japan	Southeast Asia	57	58	115	0.495652174	0.504347826	-0.008695652	-1	29
Vietnam	Southeast Asia	84	30	114	0.736842105	0.263157895	0.473684211	54	15
Taiwan	East Asia	81	28	109	0.743119266	0.256880734	0.486238532	53	14
Netherlands	Europe	39	62	101	0.386138614	0.613861386	-0.227722772	-23	31
Cuba	Caribbean	64	36	100	0.64	0.36	0.28	28	18
Colombia	Central America	55	40	95	0.578947368	0.421052632	0.157894737	15	20
Panama	Central America	73	20	93	0.784946237	0.215053763	0.569892473	53	10
South Africa	East Africa	25	66	91	0.274725275	0.725274725	-0.450549451	-41	33
New Caledonia	Pacific Islands	42	46	88	0.477272727	0.522727273	-0.045454545	-4	23
Belgium	Europe	41	46	87	0.471264368	0.528735632	-0.057471264	-5	23
Thailand	Southeast Asia	45	42	87	0.517241379	0.482758621	0.034482759	3	21
Bangladesh	Southwest Asia	75	8	83	0.903614458	0.096385542	0.807228916	67	4
Saudi Arabia	East Africa	29	44	73	0.397260274	0.602739726	-0.205479452	-15	22
Hong Kong	East Asia	30	40	70	0.428571429	0.571428571	-0.142857143	-10	20
Peru	South America	61	4	65	0.938461538	0.061538462	0.876923077	57	2
Tanzania	East Africa	37	28	65	0.569230769	0.430769231	0.138461538	9	14
Portugal	Europe	28	30	58	0.482758621	0.517241379	-0.034482759	-2	15
Nigeria	West Africa	28	28	56	0.5	0.5	0	0	14
Venezuela	South America	32	22	54	0.592592593	0.407407407	0.185185185	10	11
Switzerland	Europe	7	44	51	0.137254902	0.862745098	-0.725490196	-37	22
Ecuador	South America	25	24	49	0.510204082	0.489795918	0.020408163	1	12
Barbados	Caribbean	13	34	47	0.276595745	0.723404255	-0.446808511	-21	17
Madagascar	East Africa	38	8	46	0.826086957	0.173913043	0.652173913	30	4
Egypt	East Africa	17	26	43	0.395348837	0.604651163	-0.209302326	-9	13
French Polynesia	East Africa	12	28	40	0.3	0.7	-0.4	-16	14
Denmark	Europe	0	36	36	0	1	-1	-36	18
Jamaica	Caribbean	8	28	36	0.222222222	0.777777778	-0.555555556	-20	14
La Reunion	East Africa	24	12	36	0.666666667	0.333333333	0.333333333	12	6
New Zealand	Australia and NZ	10	26	36	0.277777778	0.722222222	-0.444444444	-16	13
Senegal	West Africa	1	32	33	0.03030303	0.96969697	-0.939393939	-31	16
UAE	Southwest Asia	13	20	33	0.393939394	0.606060606	-0.212121212	-7	10
Bahamas	Caribbean	4	28	32	0.125	0.875	-0.75	-24	14
Puerto Rico	Caribbean	4	28	32	0.125	0.875	-0.75	-24	14
Ghana	West Africa	3	28	31	0.096774194	0.903225806	-0.806451613	-25	14
Netherlands Antilles	Caribbean	7	24	31	0.225806452	0.774193548	-0.548387097	-17	12
Mauritius	East Africa	14	16	30	0.466666667	0.533333333	-0.066666667	-2	8
Qatar	Southwest Asia	16	14	30	0.533333333	0.466666667	0.066666667	2	7
Solomon Islands	Pacific Islands	8	22	30	0.266666667	0.733333333	-0.466666667	-14	11
Russia	Europe	19	10	29	0.655172414	0.344827586	0.310344828	9	5
American Samoa	Pacific Islands	0	28	28	0	1	-1	-28	14
Cape Verde	West Africa	0	28	28	0	1	-1	-28	14
Gabon	West Africa	0	28	28	0	1	-1	-28	14
Guinea	West Africa	0	28	28	0	1	-1	-28	14
Mauritania	West Africa	0	28	28	0	1	-1	-28	14
Sri Lanka	Southwest Asia	16	12	28	0.571428571	0.428571429	0.142857143	4	6
Trinidad and Tobago	Caribbean	4	24	28	0.142857143	0.857142857	-0.714285714	-20	12
Saint Helena	Middle Africa	18	8	26	0.692307692	0.307692308	0.384615385	10	4
Kiribati	Pacific Islands	15	10	25	0.6	0.4	0.2	5	5
Oman	Southwest Asia	16	8	24	0.666666667	0.333333333	0.333333333	8	4
Papua New Guinea	Southeast Asia	3	20	23	0.130434783	0.869565217	-0.739130435	-17	10
Dominican Republic	Caribbean	0	22	22	0	1	-1	-22	11
Nicaragua	Central America	7	14	21	0.333333333	0.666666667	-0.333333333	-7	7
Seychelles	Southwest Asia	4	16	20	0.2	0.8	-0.6	-12	8
Fiji	Pacific Islands	2	16	18	0.111111111	0.888888889	-0.777777778	-14	8
Maldives	East Africa	3	14	17	0.176470588	0.823529412	-0.647058824	-11	7
Iran	Southeast Asia	12	4	16	0.75	0.25	0.5	8	2
Norway	Europe	6	10	16	0.375	0.625	-0.25	-4	5
Vanuatu	Pacific Islands	4	12	16	0.25	0.75	-0.5	-8	6
Chile	South America	1	14	15	0.066666667	0.933333333	-0.866666667	-13	7
Guam	Pacific Islands	4	10	14	0.285714286	0.714285714	-0.428571429	-6	5
Ireland	Europe	12	2	14	0.857142857	0.142857143	0.714285714	10	1
Timor-Leste	Southeast Asia	0	14	14	0	1	-1	-14	7
Anguilla	Caribbean	10	2	12	0.833333333	0.166666667	0.666666667	8	1
Austria	Europe	0	12	12	0	1	-1	-12	6
Ivory Coast	West Africa	10	2	12	0.833333333	0.166666667	0.666666667	8	1
Mozambique	East Africa	2	10	12	0.166666667	0.833333333	-0.666666667	-8	5
Bahrain	Southwest Asia	9	2	11	0.818181818	0.181818182	0.636363636	7	1
Brunei	Southeast Asia	3	8	11	0.272727273	0.727272727	-0.454545455	-5	4
Palau	Pacific Islands	3	8	11	0.272727273	0.727272727	-0.454545455	-5	4
Israel	East Africa	0	10	10	0	1	-1	-10	5
Morocco	West Africa	0	10	10	0	1	-1	-10	5
Samoa	Pacific Islands	0	10	10	0	1	-1	-10	5
Tonga	Pacific Islands	0	10	10	0	1	-1	-10	5
Yemen	Southwest Asia	4	6	10	0.4	0.6	-0.2	-2	3
Micronesia	Pacific Islands	1	8	9	0.111111111	0.888888889	-0.777777778	-7	4
Pakistan	Southwest Asia	3	6	9	0.333333333	0.666666667	-0.333333333	-3	3
Benin	Middle Africa	2	6	8	0.25	0.75	-0.5	-4	3
Cook Islands	Pacific Islands	0	8	8	0	1	-1	-8	4
Nepal	Southwest Asia	0	8	8	0	1	-1	-8	4
Sudan	East Africa	0	8	8	0	1	-1	-8	4
Cambodia	Southeast Asia	0	6	6	0	1	-1	-6	3
Czech Republic	Europe	0	6	6	0	1	-1	-6	3
Zambia	West Africa	0	6	6	0	1	-1	-6	3
Argentina	South America	3	2	5	0.6	0.4	0.2	1	1
Belize	Central America	3	2	5	0.6	0.4	0.2	1	1
Bermuda	Caribbean	1	4	5	0.2	0.8	-0.6	-3	2
El Salvador	Central America	1	4	5	0.2	0.8	-0.6	-3	2
Jordan	Southwest Asia	1	4	5	0.2	0.8	-0.6	-3	2
Falkland Islands	South America	0	4	4	0	1	-1	-4	2
French Guiana	South America	0	4	4	0	1	-1	-4	2
Poland	Europe	0	4	4	0	1	-1	-4	2
Serbia	Europe	0	4	4	0	1	-1	-4	2
South Korea	East Asia	0	4	4	0	1	-1	-4	2
Cameroon	West Africa	1	2	3	0.333333333	0.666666667	-0.333333333	-1	1
Finland	Europe	1	2	3	0.333333333	0.666666667	-0.333333333	-1	1
Grenada	Caribbean	1	2	3	0.333333333	0.666666667	-0.333333333	-1	1
Namibia	Middle Africa	3	0	3	1	0	1	3	0
Martinique	Caribbean	0	2	2	0	1	-1	-2	1
Monaco	Europe	0	2	2	0	1	-1	-2	1
Sao Tome and Principe	Caribbean	0	2	2	0	1	-1	-2	1
Suriname	South America	0	2	2	0	1	-1	-2	1
Uruguay	South America	0	2	2	0	1	-1	-2	1
