# Supplementary material for: Tropical marine sciences: Knowledge production in a web of path dependencies
Source: PLoS One. 2020 Feb 6;15(2):e0228613. doi: 10.1371/journal.pone.0228613 (PMC7004553; doi:10.1371/journal.pone.0228613)
Supplement: S3 Data — (CSV) [file pone.0228613.s003.csv]

Country	Region
American Samoa	Pacific Islands
Anguilla	Caribbean
Argentina	South America
Australia	Australia and NZ
Austria	Europe
Bahamas	Caribbean
Bahrain	Southwest Asia
Bangladesh	Southwest Asia
Barbados	Caribbean
Belgium	Europe
Belize	Central America
Benin	Middle Africa
Bermuda	Caribbean
Brazil	South America
Brunei	Southeast Asia
Cambodia	Southeast Asia
Cameroon	West Africa
Canada	North America
Cape Verde	West Africa
Chile	South America
China	East Asia
Colombia	Central America
Cook Islands	Pacific Islands
Costa Rica	Central America
Cuba	Caribbean
Czech Republic	Europe
Denmark	Europe
Dominican Republic	Caribbean
Ecuador	South America
Egypt	East Africa
El Salvador	Central America
Falkland Islands	South America
Fiji	Pacific Islands
Finland	Europe
France	Europe
French Guiana	South America
French Polynesia	East Africa
Gabon	West Africa
Germany	Europe
Ghana	West Africa
Grenada	Caribbean
Guam	Pacific Islands
Guinea	West Africa
Hong Kong	East Asia
India	Southwest Asia
Indonesia	Southeast Asia
Iran	Southeast Asia
Ireland	Europe
Israel	East Africa
Italy	Europe
Ivory Coast	West Africa
Jamaica	Caribbean
Japan	Southeast Asia
Jordan	Southwest Asia
Kenya	East Africa
Kiribati	Pacific Islands
La Reunion	East Africa
Madagascar	East Africa
Malaysia	Southeast Asia
Maldives	East Africa
Martinique	Caribbean
Mauritania	West Africa
Mauritius	East Africa
Mexico	Central America
Micronesia	Pacific Islands
Monaco	Europe
Morocco	West Africa
Mozambique	East Africa
Namibia	Middle Africa
Nepal	Southwest Asia
Netherlands	Europe
Netherlands Antilles	Caribbean
New Caledonia	Pacific Islands
New Zealand	Australia and NZ
Nicaragua	Central America
Nigeria	West Africa
Norway	Europe
Oman	Southwest Asia
Pakistan	Southwest Asia
Palau	Pacific Islands
Panama	Central America
Papua New Guinea	Southeast Asia
Peru	South America
Philippines	Southeast Asia
Poland	Europe
Portugal	Europe
Puerto Rico	Caribbean
Qatar	Southwest Asia
Russia	Europe
Saint Helena	Middle Africa
Samoa	Pacific Islands
Sao Tome and Principe	Caribbean
Saudi Arabia	East Africa
Senegal	West Africa
Serbia	Europe
Seychelles	Southwest Asia
Singapore	Southeast Asia
Solomon Islands	Pacific Islands
South Africa	East Africa
South Korea	East Asia
Spain	Europe
Sri Lanka	Southwest Asia
Sudan	East Africa
Suriname	South America
Sweden	Europe
Switzerland	Europe
Taiwan	East Asia
Tanzania	East Africa
Thailand	Southeast Asia
Timor-Leste	Southeast Asia
Tonga	Pacific Islands
Trinidad and Tobago	Caribbean
UAE	Southwest Asia
UK	Europe
Uruguay	South America
USA	North America
Vanuatu	Pacific Islands
Venezuela	South America
Vietnam	Southeast Asia
Yemen	Southwest Asia
Zambia	West Africa
