# Supplementary material for: Tropical marine sciences: Knowledge production in a web of path dependencies
Source: PLoS One. 2020 Feb 6;15(2):e0228613. doi: 10.1371/journal.pone.0228613 (PMC7004553; doi:10.1371/journal.pone.0228613)
Supplement: S4 Data — (CSV) [file pone.0228613.s004.csv]

	x
fish	1
change	1
fishery	1
climate	1
understand	1
plan	1
process	1
research	1
information	1
scale	1
catch	1
future	1
global	1
state	1
knowledge	1
national	1
park	1
consider	1
examine	1
well	1
effort	1
government	1
action	1
focus	1
target	1
part	1
require	1
project	1
diverse	1
context	1
few	1
species	2
marine	2
use	2
management	2
community	2
high	2
ecosystem	2
habitat	2
water	2
island	2
tropical	2
sea	2
site	2
mangrove	2
increase	2
resource	2
conservation	2
ecological	2
impact	2
datum	2
local	2
provide	2
coast	2
system	2
may	2
sediment	2
level	2
population	2
effect	2
include	2
seagrass	2
model	2
development	2
large	2
low	2
suggest	2
zone	2
present	2
environment	2
activity	2
indicate	2
find	2
little	2
potential	2
there	2
approach	2
identify	2
some	2
good	2
human	2
need	2
biodiversity	2
natural	2
base	2
monitor	2
assess	2
significant	2
quality	2
protection	2
case	2
reduce	2
cause	2
affect	2
measure	2
occur	2
anthropogenic	2
threat	2
caribbean	2
importance	2
land	2
loss	2
when	2
strong	2
x2015	2
likely	2
recent	2
degradation	2
despite	2
function.	2
adjacent	2
represent	2
available	2
decade	2
lead	2
throughout	2
result	3
region	3
show	3
two	3
along	3
great	3
pattern	3
analysis	3
distribution	3
spatial	3
pacific	3
influence	3
year	3
current	3
factor	3
time	3
range	3
temperature	3
barrier	3
lagoon	3
south	3
role	3
variation	3
dynamic	3
size	3
difference	3
period	3
event	3
limit	3
variability	3
australia	3
world	3
small	3
individual	3
response	3
after	3
several	3
x2017	3
eastern	3
long.term	3
central	3
complex	3
surface	3
evidence	3
ocean	4
diversity	4
abundance	4
value	4
structure	4
sample	4
cover	4
total	4
assemblage	4
survey	4
biomass	4
benthic	4
method	4
density	4
bay	4
map	4
composition	4
record	4
estimate	4
group	4
location	4
compare	4
relationship	4
depth	4
richness	4
indian	4
type	4
western	4
although	4
tool	4
variable	4
evaluate	4
index	4
biological	4
investigate	4
set	4
relative	4
reveal	4
control	4
demonstrate	4
x2018	4
term	4
overall	4
condition	5
x5	5
economic	5
new	5
decline	5
support	5
strategy	5
major	5
under	5
social	5
tourism	5
mean	5
country	5
numb	5
paper	5
food	5
far	5
key	5
improve	5
here	5
pressure	5
four	5
benefit	5
status	5
health	5
challenge	5
main	5
live	5
critical	5
sustainable	5
contribute	5
policy	5
issue	5
exist	5
remain	5
aim	5
often	5
rate	6
nutrient	6
source	6
growth	6
concentration	6
determine	6
order	6
similar	6
